# Supplementary material for: Exploring the Chemical Constituents, Antioxidant, Xanthine Oxidase and COX Inhibitory Activity of Commiphora gileadensis Commonly Grown Wild in Saudi Arabia
Source: Molecules. 2023 Mar 2;28(5):2321. doi: 10.3390/molecules28052321 (PMC10004785; doi:10.3390/molecules28052321)
Supplement: Supplementary file 1 [file molecules-28-02321-s001.zip]

Archive with 1 entries (1 files):
- molecules-2227691-supplementary.pdf
